# Supplementary material for: The complete chloroplast genome sequence of tung tree (Vernicia fordii): Organization and phylogenetic relationships with other angiosperms
Source: Sci Rep. 2017 May 12;7:1869. doi: 10.1038/s41598-017-02076-6 (PMC5431841; doi:10.1038/s41598-017-02076-6)
Supplement: Supplementary file 2 — Supplementary Dataset 1 [file 41598_2017_2076_MOESM2_ESM.xls]

## Sheet: Sheet1
Table S1. Distribution of simple sequence repeat (SSR) in tung tree chloroplast genome.
No.	SSR_type	SSR_repeat_motif	Length	SSR_start	SSR_end	Location	Region
			(bp)
1	p1	(A)10	10	14765	14774	rps12_rpl20	IGS
2	p1	(A)10	10	19443	19452	petL_psbE	IGS
3	p1	(A)10	10	30204	30213	rbcL_atpB	IGS
4	p1	(A)10	10	30539	30548	rbcL_atpB	IGS
5	p1	(A)10	10	49481	49490	lhbA_trnS-UGA	IGS
6	p1	(A)10	10	53292	53299	psbD_trnT-GGU	IGS
7	p1	(A)10	10	54893	54900	trnT-GGU_trnE-UUC	IGS
8	p1	(A)10	10	65199	65206	rpoC1_intron1	INTRON
9	p1	(A)10	10	73702	73709	atpI_atpH	IGS
10	p1	(A)10	10	79099	79106	trnR-UCU_trnS-GCU	IGS
11	p1	(A)10	10	83689	83696	rps16_trnK-UUU	IGS
12	p1	(A)10	10	119252	119259	ycf1	CDS
13	p1	(A)10	10	131004	131009	trnL-UAG_rpl32	IGS
14	p1	(A)11	11	2850	2860	rpl16_rpl14	IGS
15	p1	(A)11	11	23894	23904	cemA_ycf4	IGS
16	p1	(A)11	11	56068	56076	trnY-GUA_trnD-GUC	IGS
17	p1	(A)11	11	71616	71624	rpoC2_rps2	IGS
18	p1	(A)11	11	73472	73480	atpI_atpH	IGS-CDS
19	p1	(A)11	11	75061	75069	atpH_atpF	IGS
20	p1	(A)11	11	75868	75876	atpF_intron1	INTRON
21	p1	(A)11	11	118266	118274	ycf1	CDS
22	p1	(A)11	11	128882	128888	ndhD_ccsA	IGS
23	p1	(A)11	11	130357	130363	trnL-UAG_rpl32	IGS
24	p1	(A)11	11	161216	161222	rpl2_rps19	IGS
25	p1	(A)12	12	24917	24928	ycf4_psaI	IGS
26	p1	(A)12	12	39924	39935	trnS-GGA_ycf3	IGS
27	p1	(A)12	12	58733	58742	petN_trnC-GCA	IGS
28	p1	(A)12	12	61586	61595	rpoB	CDS
29	p1	(A)12	12	113456	113465	rrn5_trnR-ACG	IGS
30	p1	(A)13	13	7405	7417	petD_intron1	IGS
31	p1	(A)13	13	19803	19815	petL_psbE	IGS
32	p1	(A)14	14	69340	69351	rpoC2	CDS
33	p1	(A)14	14	123566	123576	ndhA_intron1	INTRON
34	p1	(A)14	14	146190	146199	trnV-GAC_rps12	IGS
35	p1	(A)15	15	23642	23656	cemA_ycf4	IGS
36	p1	(G)11	11	58151	58159	psbM_petN	IGS
37	p1	(T)10	10	8811	8820	petB_intron1	IGS
38	p1	(T)10	10	13598	13607	clpP_intron2	INTRON-CDS
39	p1	(T)10	10	25844	25853	psaI_accD	IGS
40	p1	(T)10	10	39598	39607	rps4_trnS-GGA	IGS
41	p1	(T)10	10	48238	48247	trnG-GCC_lhbA	IGS
42	p1	(T)10	10	57354	57361	psbM_petN	IGS
43	p1	(T)10	10	59796	59803	trnC-GCA_rpoB	IGS
44	p1	(T)10	10	83489	83496	rps16_trnK-UUU	IGS
45	p1	(T)10	10	84427	84434	rps16_trnK-UUU	IGS
46	p1	(T)10	10	131806	131811	rpl32_ndhF	IGS
47	p1	(T)11	11	4302	4312	infA_rpl36	IGS
48	p1	(T)11	11	33044	33054	trnV-UAC_intron1	INTRON
49	p1	(T)11	11	36767	36777	ndhJ_trnF-GAA	IGS
50	p1	(T)11	11	38069	38079	trnL-UAA_trnT-UGU	IGS
51	p1	(T)11	11	56581	56589	trnD-GUC_psbM	IGS
52	p1	(T)11	11	64893	64901	rpoC1_intron1	INTRON
53	p1	(T)11	11	82126	82134	trnQ-UUG_rps16	IGS
54	p1	(T)11	11	89435	89443	rps19_rpl2	IGS
55	p1	(T)11	11	116271	116279	ycf1	CDS
56	p1	(T)11	11	131962	131968	rpl32_ndhF	IGS
57	p1	(T)12	12	23466	23477	cemA	IGS
58	p1	(T)12	12	137194	137201	trnR-ACG_rrn5	IGS
59	p1	(T)13	13	25618	25630	psaI_accD	IGS
60	p1	(T)13	13	60469	60479	trnC-GCA_rpoB	IGS
61	p1	(T)14	14	24792	24805	ycf4_psaI	IGS
62	p1	(T)14	14	104458	104469	rps12_trnV-GAC	IGS
63	p1	(T)15	15	40144	40158	trnS-GGA_ycf3	IGS
64	p2	(AG)6	12	121604	121613	ndhH	CDS
65	p2	(AT)6	12	120382	120391	ycf1	CDS
66	p2	(AT)7	14	78418	78429	trnR-UCU_trnS-GCU	IGS
67	p2	(AT)7	14	127233	127243	psaC_ndhD	IGS
68	p2	(TA)7	14	84059	84070	rps16_trnK-UUU	IGS
69	c	(A)11g(A)10	22	41367	41388	ycf3_intron2	INTRON
70	c	(T)11c(A)10	22	13781	13802	clpP_intron2	INTRON-CDS
71	c	(T)10acataccc(T)10	28	59017	59042	petN_trnC-GCA	IGS
72	c	(AT)6tttaa(AT)6	29	33688	33716	trnV-UAC_ndhC	IGS
73	c	(T)11ccataaaaaag(A)10	32	76405	76434	atpF_atpA	IGS
74	c	(A)10tgaaacgaatatt(A)11	34	12	45	rps19_rpl22	IGS
75	c	(T)12cttttttggtaaacaaaaataagac(A)10	47	82875	82919	trnQ-UUG_rps16	IGS
76	c	(AT)7cctatatatttttattatatctattatatatatctttatat(TA)6	67	48786	48852	trnG-GCC_lhbA	IGS
77	c	(A)10gttttcgagttataacaattttagaagaaagaagaaaatcttttctaaaattatcaaaag(A)10	80	117667	117744	ycf1	CDS
78	c	(T)10atttttattcggccaattgaagagaatcataagtagaatccgattctaatacaacgaaaaa(T)11	82	32542	32623	atpE_trnM-CAU	IGS
79	c	(AT)6aatatatagaaaatacatatataaaaaaaagaatagataattatgaaagtaataaagagaaaaataag(A)10	90	80276	80363	trnR-UCU_trnS-GCU	IGS
80	c	(A)11tcatttaactatttcagttcctctcaaaataagtatatagatccaatcagtaggattattaactaataaggcgtgg(A)11	98	27661	27758	accD_rbcL	IGS
81	c	(AT)7tttttagtaatatatatattttgagtttacataaacataaaaaaagttttttttagatttc(A)10ttgagactaaaaat(A)10	109	88534	88640	psbA_trnH-GUG	IGS
