# Supplementary material for: The complete chloroplast genome sequence of tung tree (Vernicia fordii): Organization and phylogenetic relationships with other angiosperms
Source: Sci Rep. 2017 May 12;7:1869. doi: 10.1038/s41598-017-02076-6 (PMC5431841; doi:10.1038/s41598-017-02076-6)
Supplement: Supplementary file 3 — Supplementary Dataset 2 [file 41598_2017_2076_MOESM3_ESM.xls]

## Sheet: Sheet1
Table S2. The primer design
Number	Sequences(5'-3')	Purification way	MW	GC%	TM value	Product size
1F	AGCGGTCGCATCTCTTCTTATC	PAGE	6652.4	50	57.7	848
1R	CTGAAAGAAACCTCAGAAACGG	PAGE	6770.5	45.5	55.8
2F	TGGGTGACGGTATTCTGCCTAA	PAGE	6781.5	50	57.7	940
2R	TCATAGGGAACCTCAAAGTGGC	PAGE	6768.5	50	57.7
3F	TCCCGTTGTTCCTCAGTAGCTC	PAGE	6628.3	54.5	59.5	742
3R	GAGGATTAGAGCACGTGGCTAC	PAGE	6824.5	54.5	59.5
4F	CCACGTGCTCTAATCCTCTGAG	PAGE	6646.4	54.5	59.5	935
4R	CGCACCTCTGGTGTACCAGTTA	PAGE	6686.4	54.5	59.5
5F	CTTTCTGTCCAGGTGCAGGTAG	PAGE	6757.4	54.5	59.5	820
5R	GACGAAGCGGAAGCGAGAATGT	PAGE	6882.6	54.5	59.5
6F	ACCACAACTCATCCGCTGATTC	PAGE	6599.3	50	57.7	965
6R	GTCCGCTTATCTCCAACTCGTG	PAGE	6637.4	54.5	59.5
7F	AAGGCTATGCCATCCTAAGGTG	PAGE	6759.5	50	57.7	1237
7R	CACTTGGAGAGCGCAGTACAAC	PAGE	6753.4	54.5	59.5
8F	AGAAGGCGTTAAGAGACCCTCC	PAGE	6753.4	54.5	59.5	723
8R	CCACATGGATAGTTCAATGTGC	PAGE	6734.4	45.5	55.8
9F	CAAAAGCGAGAGAAACCCCATC	PAGE	6715.4	50	57.7	832
9R	GCAAAGCGAAGAACCTTACCAG	PAGE	6746.5	50	57.7
10F	GCCCAGTATCCATCGTTTACGG	PAGE	6686.4	54.5	59.5	388
10R	ACGGGTCGTGAACTTCTTTTCC	PAGE	6692.4	50	57.7
11F	AGGTTCTTACGCGTTACTCACC	PAGE	6661.4	50	57.7	611
11R	GCTCGAATCCGTAGTCAATCCT	PAGE	6670.4	50	57.7
12F	GTCGAGAAACTCAACGCCACTA	PAGE	6697.4	50	57.7	890
12R	TCCGAGATCCTTTCGATGACCT	PAGE	6661.4	50	57.7
13F	TAGGTCATCGAAAGGATCTCGG	PAGE	6799.5	50	57.7	890
13R	GGGGGTGATAGTGGAAAAGTTG	PAGE	6959.6	50	57.7
14F	CTCTGCCTTACGTAAAGTTGCC	PAGE	6661.4	50	57.7	1043
14R	CGGGAGTTACTCCACGTATTGC	PAGE	6726.4	54.5	59.5
15F	TTCCGAATTAGTGGATGCTGCC	PAGE	6741.4	50	57.7	1017
15R	GCCAAGAGAAAGCATGAACCAG	PAGE	6795.5	50	57.7
16F	GGGCAAGCTCTTCTATTCTGGT	PAGE	6732.4	50	57.7	641
16R	CCGTAGGAGCAAGTCAGAAAGA	PAGE	6826.5	50	57.7
17F	CGGTCATTCACAACCACTGATG	PAGE	6679.4	50	57.7	1057
17R	GGGCGGAACAGATCTACTAATT	PAGE	6783.5	45.5	55.8
18F	CCCTCACGTGCGAAATTATAGA	PAGE	6703.4	45.5	55.8	1039
18R	CCTGTTGAAGCATATACTCGGG	PAGE	6750.4	50	57.7
19F	CAGCGGATCACGAAATCTTGGT	PAGE	6759.5	50	57.7	1181
19R	CCCAAACAGATCCTCCTACATC	PAGE	6568.3	50	57.7
20F	GCCCCTTTGACATCTCTTCATC	PAGE	6572.3	50	57.7	917
20R	CCAGGTAAGATCGGTTCAGGAT	PAGE	6799.5	50	57.7
21F	AAGGATCCCATGATCCTGAACC	PAGE	6688.4	50	57.7	1173
21R	CAGTTCTCCACCTTAACGACAG	PAGE	6639.4	50	57.7
22F	CCGTCTTTCTGCTAAACAGGGT	PAGE	6701.4	50	57.7	690
22R	GTTTCCCGAGCCTATAGTGAGT	PAGE	6741.4	50	57.7
23F	CAGAACCCCGCATTTCTTCTAG	PAGE	6630.4	50	57.7	1014
23R	CACCAATCGAGTCACAGGTATC	PAGE	6688.4	50	57.7
24F	GAGGTGTTCCAGAAATGTCTGC	PAGE	6790.5	50	57.7	749
24R	TGTGAGTTTCGGGAATATCCCC	PAGE	6741.4	50	57.7
25F	AGAAAACGGCTCTTCTGCTCAG	PAGE	6719.4	50	57.7	1134
25R	CCTCAATGTCCCGACTATTCAC	PAGE	6590.3	50	57.7
26F	GGCATTTAGGGAATCGGTCTGA	PAGE	6830.5	50	57.7	1047
26R	TGACAGGGCTTCTTCCTATACC	PAGE	6661.4	50	57.7
27F	CCTTTTGGAAGATACAGGAGCG	PAGE	6799.5	50	57.7	1225
27R	GCTTATGACCTCCCCCTCTATG	PAGE	6597.3	54.5	59.5
28F	GGCAGCAAGTGATTGAGTTCAG	PAGE	6839.5	50	57.7	465
28R	GGCTTTCTGGGTGTAGATGATG	PAGE	6852.5	50	57.7
29F	TTGGCTAGGTAAGCGTCCTGTA	PAGE	6781.5	50	57.7	800
29R	CGTAAGAACGTCCACGAATCTG	PAGE	6728.4	50	57.7
