# Supplementary material for: The complete chloroplast genome sequence of tung tree (Vernicia fordii): Organization and phylogenetic relationships with other angiosperms
Source: Sci Rep. 2017 May 12;7:1869. doi: 10.1038/s41598-017-02076-6 (PMC5431841; doi:10.1038/s41598-017-02076-6)
Supplement: Supplementary file 4 — Supplementary Dataset 3 [file 41598_2017_2076_MOESM4_ESM.xls]

## Sheet: Sheet1
Table S3. The list of accession number of the chloroplast genome sequences.
NO.	Taxon	Family	Order	GenBank Accession Numbe
Gymnosperm Outgroup
1	Ginkgo	Ginkgoaceae	Ginkgoales	NC_016986
2	Larix	Pinaceae	Pinaceae	AB501189.1
3	Pinus	Pinaceae	Pinaceae	NC_001631
	Basal Angiosperms
4	Liriodendron	Magnoliaceae	Magnoliales	NC_008326
Monocots
5	Sorghum	Gramineae	Poales	NC_023800
6	Triticum	Gramineae	Poales	NC_002762
7	Zea	Gramineae	Poales	NC_001666
8	Hordeum	Gramineae	Poales	EF115541.1
Rosids
9	Arabidopsis	Cruciferae	Brassicales	NC_000932
10	Brassica	Cruciferae	Brassicales	NC_028272.1
11	Citrus	Rutaceae	Sapindales	NC_008334
12	Nymphaea	Nymphaeales	Nymphaeales	NC_024542.1
13	Gossypium	Malvaceae	Malvales	NC_016712
14	Lathyrus	Leguminosae	Fabales	NC_027078.1
15	Medicago	Leguminosae	Fabales	NC_003119
16	Hevea	Euphorbiaceae	Malpighiales	NC_015308
17	Jatropha	Euphorbiaceae	Malpighiales	NC_012224
18	Manihot	Euphorbiaceae	Malpighiales	EU117376
19	Ricinus	Euphorbiaceae	Malpighiales	NC_016736.1
20	Populus	Salicaceae	Malpighiales	NC_009143
21	Morus	Moraceae	Rosales	NC_008359
22	Pyrus	Rosaceae	Rosales	NC_015996
23	Vitis	Vitaceae	Vitales	NC_023790
24	Buxus	Buxaceae	Buxaceae	EF380351.1
Eudicots
25	Penthorum	Saxifragaceae	Saxifragales	NC_023086
26	Sedum	Crassulaceae	Saxifragales	NC_026065.1
27	Cucumis	Cucurbitaceae	Violales	NC_007144.1
28	Ipomoea	Convolvulaceae	Solanales	NC_009808
29	Solanum	Solanaceae	Solanales	NC_008096
30	Capsicum	Solanaceae	Solanales	NC_018552
31	Cuscuta	Convolvulaceae	Solanales	NC_009766
32	Atropa	Solanaceae	Solanales	NC_004561
33	Asclepias	Asclepiadaceae	Gentianales	NC_022432
34	Catharanthus	Apocynaceae	Gentianales	NC_021423
35	Coffea	Rubiaceae	Gentianales	NC_008535
36	Jasminum	Oleaceae	Lamiales	NC_008407
37	Boea	Gesneriaceae	Lamiales	NC_016468.1
38	Salvia	Lamiaceae	Lamiales	JX312195.1
39	Sesamum	Pedaliaceae	Lamiales	NC_016433
40	Raphanus	Brassicaceae	Rhoeadales	NC_014063
41	Helianthus	Compositae	Asterales	NC_007977
42	Ageratina	Asteraceae	Asterales	NC_015621.1
43	Lactuca	Asteraceae	Asterales	DQ383816
44	Artemisia	Asteraceae	Asterales	JX293720
45	Chloranthus	Chloranthaceae	Piperales	NC_009598
46	Daucus	Umbelliferae	Apiales	NC_008325
47	Kalopanax	Araliaceae	Apiales	NC_022814
48	Panax	Araliaceae	Apiales	NC_006290
49	Metapanax	Araliaceae	Apiales	NC_022812.1
50	Schefflera	Araliaceae	Apiales	NC_022813.1
51	Camellia	Theaceae	Ericales	NC_024662.1
52	Ardisia	Myrsinaceae	Ericales	KC465962.1
53	Colobanthus	Caryophyllale	Caryophyllales	NC_028080.1
54	Macadamia	Platanaceae	Proteales	KF862711.1
55	Platanus	Platanaceae	Proteales	NC_008335
